# Supplementary material for: Genome-wide analysis of chimpanzee genes with premature termination codons
Source: BMC Genomics. 2009 Jan 29;10:56. doi: 10.1186/1471-2164-10-56 (PMC2640416; doi:10.1186/1471-2164-10-56)
Supplement: Additional file 1 — Genes affected by PTCs. The file contains Table S1 which includes the complete PTC gene dataset and Table S2 with the 46 genes found in all three GO categories that were overrepresented in the PTC dataset. [file 1471-2164-10-56-S1.xls]

## Sheet: Table S1
Supplementary table S1. PTC dataset
1 One transcript per gene was used in the analyses. If several transcripts were affected by a PTC a random transcript was chosen.
2 Type of mutation causing the PTC (indel or substtitution).
3 All positions are given for the protein sequence.
4 For substitutions these two columns report the same position.
Chimpanzee chr	Ensembl Human Gene ID	Ensembl Human Transcript ID1	Mutation causing the PTC2	Codon affected by the mutation (aa)3,4	PTC position (aa)3,4	Transcript length (aa)3
1	ENSG00000080947	ENST00000263511	subst	193	193	288
1	ENSG00000143493	ENST00000366992	indel	186	186	942
1	ENSG00000163374	ENST00000368340	indel	54	74	873
1	ENSG00000183317	ENST00000330210	indel	411	476	544
1	ENSG00000143549	ENST00000368545	indel	105	118	234
1	ENSG00000143858	ENST00000367267	indel	169	199	419
1	ENSG00000185860	ENST00000367911	indel	202	202	234
1	ENSG00000174332	ENST00000312233	indel	340	353	620
1	ENSG00000143819	ENST00000272167	indel	348	387	456
1	ENSG00000001461	ENST00000389490	indel	47	61	142
1	ENSG00000212882	ENST00000361187	indel	10	20	209
1	ENSG00000143502	ENST00000343846	indel	20	459	490
1	ENSG00000197591	ENST00000355784	indel	310	314	322
1	ENSG00000188295	ENST00000343381	indel	449	451	465
1	ENSG00000088035	ENST00000263440	subst	55	55	509
1	ENSG00000085832	ENST00000371727	subst	214	214	260
1	ENSG00000116688	ENST00000376320	indel	422	435	438
1	ENSG00000213685	ENST00000389383	indel	85	97	237
1	ENSG00000131697	ENST00000378162	indel	224	262	912
1	ENSG00000116254	ENST00000378001	subst	1144	1144	1196
1	ENSG00000152763	ENST00000371022	indel	29	56	320
1	ENSG00000198452	ENST00000366486	subst	308	308	315
1	ENSG00000198118	ENST00000366485	indel	86	249	313
1	ENSG00000160766	ENST00000313929	subst	118	118	399
1	ENSG00000117748	ENST00000313433	indel	47	55	356
1	ENSG00000185499	ENST00000328530	indel	159	322	475
1	ENSG00000076356	ENST00000321063	indel	317	436	1909
1	ENSG00000176256	ENST00000323936	subst	177	177	187
1	ENSG00000197785	ENST00000378759	indel	17	27	264
1	ENSG00000049247	ENST00000377516	subst	133	133	140
1	ENSG00000198601	ENST00000359682	indel	310	312	348
1	ENSG00000162723	ENST00000368092	subst	27	27	196
1	ENSG00000116731	ENST00000343137	subst	70	70	1483
1	ENSG00000116198	ENST00000378230	indel	837	862	925
1	ENSG00000175279	ENST00000377049	indel	5	104	156
1	ENSG00000011021	ENST00000376496	subst	952	952	954
1	ENSG00000143437	ENST00000322733	indel	35	54	848
1	ENSG00000162910	ENST00000366731	indel	38	69	165
1	ENSG00000187554	ENST00000342210	indel	384	386	859
1	ENSG00000177275	ENST00000318244	indel	313	313	327
1	ENSG00000158966	ENST00000290039	indel	226	251	978
1	ENSG00000122420	ENST00000370756	subst	271	271	298
1	ENSG00000120952	ENST00000240189	subst	58	58	492
1	ENSG00000117523	ENST00000345788	indel	1495	1556	1627
1	ENSG00000215894	ENST00000401066	subst	20	20	143
1	ENSG00000125462	ENST00000320269	indel	128	137	156
1	ENSG00000177800	ENST00000323223	indel	73	103	139
1	ENSG00000116885	ENST00000354267	indel	187	212	223
1	ENSG00000131686	ENST00000377442	indel	238	242	248
1	ENSG00000135749	ENST00000324142	indel	269	272	286
1	ENSG00000122432	ENST00000361426	indel	25	50	284
1	ENSG00000203781	ENST00000368726	indel	45	54	96
1	ENSG00000215809	ENST00000359362	indel	337	343	388
1	ENSG00000116260	ENST00000367600	indel	15	284	607
1	ENSG00000122223	ENST00000322302	indel	18	66	273
1	ENSG00000177757	ENST00000326734	subst	64	64	160
1	ENSG00000196878	ENST00000356082	indel	389	394	1170
1	ENSG00000212664	ENST00000391360	subst	41	41	185
1	ENSG00000182109	ENST00000331856	indel	16	30	123
1	ENSG00000153923	ENST00000284054	subst	83	83	263
1	ENSG00000160055	ENST00000309777	subst	120	120	141
1	ENSG00000085552	ENST00000361509	indel	426	489	1163
1	ENSG00000142961	ENST00000271139	indel	6	24	270
1	ENSG00000162819	ENST00000340934	subst	411	411	415
1	ENSG00000162772	ENST00000336937	indel	50	54	107
1	ENSG00000203691	ENST00000366845	subst	108	108	116
1	ENSG00000142661	ENST00000329601	indel	708	837	1417
1	ENSG00000137948	ENST00000347608	indel	866	870	947
1	ENSG00000143590	ENST00000368408	indel	178	189	238
1	ENSG00000183780	ENST00000366618	subst	82	82	491
1	ENSG00000189030	ENST00000339922	subst	94	94	140
1	ENSG00000187010	ENST00000342055	subst	420	420	494
1	ENSG00000143032	ENST00000370445	subst	314	314	388
1	ENSG00000215915	ENST00000378774	indel	246	280	560
1	ENSG00000117090	ENST00000355199	subst	294	294	299
1	ENSG00000174059	ENST00000367036	indel	23	44	228
1	ENSG00000169885	ENST00000307786	indel	143	165	182
1	ENSG00000196539	ENST00000359594	indel	55	171	321
1	ENSG00000177888	ENST00000367405	indel	832	836	910
1	ENSG00000203710	ENST00000367049	indel	422	425	2045
1	ENSG00000163050	ENST00000366775	indel	350	386	492
1	ENSG00000158156	ENST00000373884	subst	175	175	395
1	ENSG00000188004	ENST00000368102	subst	142	142	236
1	ENSG00000074964	ENST00000375408	indel	600	657	1053
1	ENSG00000163157	ENST00000295314	indel	92	114	346
1	ENSG00000094975	ENST00000367723	indel	36	41	1408
1	ENSG00000142789	ENST00000290122	subst	192	192	271
1	ENSG00000143674	ENST00000366623	indel	92	125	570
1	ENSG00000132677	ENST00000255013	indel	422	447	457
1	ENSG00000203684	ENST00000366713	subst	76	76	111
1	ENSG00000187980	ENST00000247992	indel	68	84	162
1	ENSG00000186564	ENST00000334793	indel	125	147	493
1	ENSG00000203747	ENST00000367969	subst	20	20	291
1	ENSG00000118473	ENST00000371038	indel	164	168	860
1	ENSG00000143217	ENST00000368012	indel	107	152	510
1	ENSG00000133067	ENST00000367278	indel	144	144	966
1	ENSG00000118193	ENST00000367350	indel	1398	1402	1649
1	ENSG00000143799	ENST00000366794	indel	850	858	1014
1	ENSG00000198929	ENST00000361897	indel	207	216	507
1	ENSG00000173641	ENST00000375718	subst	88	88	246
1	ENSG00000196266	ENST00000332217	indel	26	32	329
1	ENSG00000180999	ENST00000367725	subst	27	27	175
1	ENSG00000187170	ENST00000335535	indel	38	63	103
1	ENSG00000213512	ENST00000294671	indel	624	626	639
1	ENSG00000187488	ENST00000360706	indel	114	127	220
1	ENSG00000158773	ENST00000368019	indel	25	43	283
1	ENSG00000212670	ENST00000391366	indel	27	31	130
1	ENSG00000203914	ENST00000370405	indel	82	82	453
1	ENSG00000142700	ENST00000371816	indel	91	138	464
1	ENSG00000122482	ENST00000337393	indel	542	550	1326
1	ENSG00000203664	ENST00000366492	subst	294	294	321
1	ENSG00000130764	ENST00000378251	indel	480	513	584
1	ENSG00000184908	ENST00000375667	subst	19	19	517
1	ENSG00000132688	ENST00000255024	subst	952	952	1614
1	ENSG00000162641	ENST00000357393	indel	521	530	570
1	ENSG00000196517	ENST00000354463	indel	456	601	634
2a	ENSG00000169621	ENST00000303795	indel	163	165	513
2a	ENSG00000217075	ENST00000406220	subst	26	26	76
2a	ENSG00000055332	ENST00000233057	indel	242	247	553
2a	ENSG00000163797	ENST00000296102	indel	10	11	66
2a	ENSG00000075292	ENST00000394137	indel	13	23	473
2a	ENSG00000168754	ENST00000305461	subst	141	141	196
2a	ENSG00000188971	ENST00000339092	indel	192	200	216
2a	ENSG00000138071	ENST00000260641	indel	15	17	394
2a	ENSG00000163001	ENST00000339012	indel	39	45	367
2a	ENSG00000138018	ENST00000260585	subst	386	386	398
2a	ENSG00000162981	ENST00000359969	indel	248	311	354
2a	ENSG00000205500	ENST00000380387	indel	37	56	125
2a	ENSG00000204581	ENST00000376593	indel	1	64	128
2a	ENSG00000189350	ENST00000344886	indel	6	9	247
2a	ENSG00000124357	ENST00000244204	indel	191	197	344
2a	ENSG00000184492	ENST00000306507	indel	38	382	423
2a	ENSG00000084710	ENST00000264719	indel	5	7	670
2a	ENSG00000158435	ENST00000289382	subst	94	94	511
2a	ENSG00000119771	ENST00000288548	indel	493	545	655
2a	ENSG00000135624	ENST00000258091	indel	466	473	540
2a	ENSG00000143869	ENST00000272224	indel	19	88	447
2a	ENSG00000175772	ENST00000336905	subst	108	108	135
2a	ENSG00000157833	ENST00000407684	indel	275	319	665
2a	ENSG00000212974	ENST00000391657	indel	26	34	121
2a	ENSG00000115953	ENST00000377965	indel	59	66	766
2a	ENSG00000214711	ENST00000403897	subst	370	370	685
2a	ENSG00000115760	ENST00000261359	subst	1336	1336	4830
2a	ENSG00000169659	ENST00000324709	indel	82	85	106
2a	ENSG00000205111	ENST00000378803	subst	176	176	316
2a	ENSG00000144191	ENST00000376941	indel	58	59	698
2a	ENSG00000181250	ENST00000322472	subst	76	76	246
2a	ENSG00000205086	ENST00000403980	subst	10	10	147
2a	ENSG00000213453	ENST00000394290	indel	6	16	104
2a	ENSG00000157851	ENST00000288699	indel	122	140	564
2a	ENSG00000143954	ENST00000272324	subst	120	120	176
2a	ENSG00000173209	ENST00000357022	indel	106	112	136
2a	ENSG00000115841	ENST00000404848	subst	173	173	188
2a	ENSG00000168658	ENST00000355889	subst	201	201	687
2a	ENSG00000145063	ENST00000273641	indel	53	123	179
2a	ENSG00000082898	ENST00000195419	indel	574	575	1070
2a	ENSG00000171132	ENST00000306156	indel	9	15	737
2a	ENSG00000068878	ENST00000185162	indel	1559	1565	1730
2a	ENSG00000178006	ENST00000313029	indel	51	56	69
2b	ENSG00000196096	ENST00000360083	subst	81	81	145
2b	ENSG00000082126	ENST00000315506	subst	592	592	594
2b	ENSG00000213981	ENST00000397142	indel	66	84	197
2b	ENSG00000163593	ENST00000295844	subst	175	175	600
2b	ENSG00000155749	ENST00000286190	subst	320	320	446
2b	ENSG00000182698	ENST00000392083	indel	41	51	92
2b	ENSG00000138356	ENST00000260930	indel	1271	1285	1337
2b	ENSG00000219503	ENST00000404677	indel	119	123	129
2b	ENSG00000204380	ENST00000342892	indel	17	64	156
2b	ENSG00000163535	ENST00000295774	indel	904	1159	1265
2b	ENSG00000188519	ENST00000343987	indel	21	36	52
2b	ENSG00000178586	ENST00000319423	indel	307	308	332
2b	ENSG00000181378	ENST00000295729	indel	145	147	164
2b	ENSG00000152117	ENST00000356430	subst	207	207	231
2b	ENSG00000144134	ENST00000337788	subst	209	209	229
2b	ENSG00000121989	ENST00000241416	indel	391	391	513
2b	ENSG00000173166	ENST00000319170	indel	592	638	1219
2b	ENSG00000155657	ENST00000342992	indel	459	19362	20482
2b	ENSG00000156966	ENST00000287590	indel	355	359	388
2b	ENSG00000042304	ENST00000264387	subst	140	140	151
2b	ENSG00000123636	ENST00000294905	indel	525	1789	1971
2b	ENSG00000003400	ENST00000272879	indel	48	70	523
2b	ENSG00000115993	ENST00000332624	indel	513	609	914
2b	ENSG00000142330	ENST00000357048	subst	191	191	514
2b	ENSG00000123610	ENST00000243347	subst	277	277	279
2b	ENSG00000188452	ENST00000339098	indel	485	494	558
2b	ENSG00000163092	ENST00000295237	indel	3510	3518	3550
2b	ENSG00000187231	ENST00000335289	indel	280	306	697
2b	ENSG00000167165	ENST00000373414	subst	24	24	534
2b	ENSG00000125631	ENST00000389240	indel	11	43	358
2b	ENSG00000018280	ENST00000392120	indel	188	202	214
2b	ENSG00000163012	ENST00000295131	subst	84	84	634
2b	ENSG00000115488	ENST00000233840	indel	90	120	380
2b	ENSG00000123989	ENST00000243776	indel	95	123	775
2b	ENSG00000144395	ENST00000272832	subst	406	406	418
2b	ENSG00000152056	ENST00000323968	subst	152	152	165
2b	ENSG00000176946	ENST00000402545	indel	142	159	192
2b	ENSG00000135899	ENST00000392047	indel	24	106	135
2b	ENSG00000115762	ENST00000303908	subst	164	164	310
3	ENSG00000182580	ENST00000330394	indel	5	48	999
3	ENSG00000160801	ENST00000313063	indel	484	523	966
3	ENSG00000163915	ENST00000296270	indel	23	49	142
3	ENSG00000092345	ENST00000250863	indel	10	27	317
3	ENSG00000220343	ENST00000407723	subst	78	78	165
3	ENSG00000179170	ENST00000402964	indel	72	76	279
3	ENSG00000136518	ENST00000259034	indel	17	29	430
3	ENSG00000160796	ENST00000296147	indel	236	270	616
3	ENSG00000163576	ENST00000396724	subst	592	592	631
3	ENSG00000144596	ENST00000273083	indel	339	350	1045
3	ENSG00000145014	ENST00000392432	indel	219	266	475
3	ENSG00000158186	ENST00000289104	indel	20	40	209
3	ENSG00000163634	ENST00000295899	indel	4	5	205
3	ENSG00000154175	ENST00000398284	indel	361	366	370
3	ENSG00000163703	ENST00000295982	indel	355	358	421
3	ENSG00000214156	ENST00000383847	subst	91	91	147
3	ENSG00000163376	ENST00000295568	indel	164	164	575
3	ENSG00000157036	ENST00000358249	indel	99	133	155
3	ENSG00000206567	ENST00000383808	subst	3	3	138
3	ENSG00000214380	ENST00000398237	subst	172	172	206
3	ENSG00000206120	ENST00000382864	subst	170	170	196
3	ENSG00000164049	ENST00000395714	indel	23	27	394
3	ENSG00000214381	ENST00000398239	subst	92	92	132
3	ENSG00000206417	ENST00000383461	subst	4	4	98
3	ENSG00000090097	ENST00000395014	indel	115	124	424
3	ENSG00000170266	ENST00000307363	indel	419	455	678
3	ENSG00000018408	ENST00000360632	indel	28	40	401
3	ENSG00000144771	ENST00000273286	indel	165	165	346
3	ENSG00000163491	ENST00000295720	indel	208	213	484
3	ENSG00000196098	ENST00000354924	subst	316	316	322
3	ENSG00000132394	ENST00000254730	indel	189	208	596
3	ENSG00000136514	ENST00000259030	indel	32	100	246
3	ENSG00000212778	ENST00000391467	indel	33	51	166
3	ENSG00000177707	ENST00000319792	indel	42	55	549
3	ENSG00000163681	ENST00000383719	subst	398	398	429
3	ENSG00000182606	ENST00000327628	indel	356	378	954
3	ENSG00000154767	ENST00000285021	subst	530	530	938
3	ENSG00000163964	ENST00000296333	indel	171	171	276
3	ENSG00000047849	ENST00000403918	indel	528	543	979
3	ENSG00000198590	ENST00000332506	indel	16	33	116
3	ENSG00000168268	ENST00000307076	subst	308	308	521
3	ENSG00000172578	ENST00000392602	subst	40	40	233
3	ENSG00000181828	ENST00000313574	indel	187	190	317
3	ENSG00000152977	ENST00000282928	indel	5	13	447
3	ENSG00000214217	ENST00000397837	subst	23	23	71
3	ENSG00000174004	ENST00000328557	indel	36	54	678
3	ENSG00000218123	ENST00000403140	indel	63	73	136
3	ENSG00000016864	ENST00000344678	subst	270	270	281
3	ENSG00000169760	ENST00000401917	subst	179	179	841
3	ENSG00000072274	ENST00000360110	indel	583	597	760
3	ENSG00000156983	ENST00000302054	indel	885	918	1214
3	ENSG00000163617	ENST00000295878	indel	932	934	937
3	ENSG00000178053	ENST00000312827	indel	16	28	299
3	ENSG00000198398	ENST00000354905	indel	30	39	146
3	ENSG00000051382	ENST00000289153	indel	355	368	1070
3	ENSG00000145040	ENST00000273610	subst	40	40	113
3	ENSG00000180929	ENST00000322241	indel	357	363	369
3	ENSG00000058063	ENST00000323116	subst	781	781	1178
3	ENSG00000197036	ENST00000354565	indel	307	309	314
3	ENSG00000214773	ENST00000398957	indel	77	80	146
3	ENSG00000068885	ENST00000326448	indel	767	772	777
3	ENSG00000183763	ENST00000331456	indel	235	247	469
3	ENSG00000047457	ENST00000264613	indel	997	1025	1065
3	ENSG00000144642	ENST00000383766	subst	419	419	421
3	ENSG00000198829	ENST00000362032	subst	322	322	335
3	ENSG00000083937	ENST00000263780	indel	164	209	213
3	ENSG00000213186	ENST00000309784	indel	353	355	402
3	ENSG00000091527	ENST00000264993	indel	13	77	258
3	ENSG00000186038	ENST00000335304	indel	102	127	471
3	ENSG00000144824	ENST00000393934	subst	291	291	306
3	ENSG00000071794	ENST00000392912	subst	28	28	1064
3	ENSG00000134077	ENST00000345094	indel	453	469	507
4	ENSG00000138642	ENST00000264346	indel	58	76	1022
4	ENSG00000215380	ENST00000400168	subst	18	18	157
4	ENSG00000109445	ENST00000262990	indel	148	167	320
4	ENSG00000056050	ENST00000261511	indel	160	173	347
4	ENSG00000068078	ENST00000260795	indel	127	133	807
4	ENSG00000159692	ENST00000382952	subst	90	90	430
4	ENSG00000178222	ENST00000333673	indel	33	37	281
4	ENSG00000082929	ENST00000195455	indel	22	80	93
4	ENSG00000185619	ENST00000362003	indel	133	154	242
4	ENSG00000196159	ENST00000330166	indel	4139	4146	4925
4	ENSG00000169836	ENST00000304883	indel	13	36	465
4	ENSG00000197701	ENST00000339368	indel	200	645	647
4	ENSG00000197410	ENST00000357232	subst	43	43	2917
4	ENSG00000196782	ENST00000398940	indel	36	52	277
4	ENSG00000170153	ENST00000379512	subst	19	19	298
4	ENSG00000205182	ENST00000379054	indel	89	90	129
4	ENSG00000164040	ENST00000332709	subst	113	113	134
4	ENSG00000014824	ENST00000264451	indel	411	422	569
4	ENSG00000109618	ENST00000302922	subst	421	421	423
4	ENSG00000164022	ENST00000394701	indel	11	15	336
4	ENSG00000183199	ENST00000327934	indel	324	324	598
4	ENSG00000138696	ENST00000264568	indel	117	131	502
5	ENSG00000120727	ENST00000265192	subst	124	124	128
5	ENSG00000174705	ENST00000311601	indel	148	186	913
5	ENSG00000184584	ENST00000330794	indel	315	321	390
5	ENSG00000078795	ENST00000290431	subst	611	611	614
5	ENSG00000120328	ENST00000239450	indel	787	791	796
5	ENSG00000164616	ENST00000297158	indel	12	27	277
5	ENSG00000131503	ENST00000297183	indel	64	748	2614
5	ENSG00000113719	ENST00000326654	indel	136	144	160
5	ENSG00000112941	ENST00000230859	indel	19	21	542
5	ENSG00000197744	ENST00000354355	indel	11	35	109
5	ENSG00000164330	ENST00000336546	subst	173	173	592
5	ENSG00000156463	ENST00000359120	indel	607	611	730
5	ENSG00000048162	ENST00000341213	indel	196	232	234
5	ENSG00000159279	ENST00000290426	indel	59	72	289
5	ENSG00000145860	ENST00000274542	indel	27	69	692
5	ENSG00000215247	ENST00000343883	indel	75	84	227
5	ENSG00000146001	ENST00000274705	indel	9	31	734
5	ENSG00000197375	ENST00000245407	indel	274	276	556
5	ENSG00000178187	ENST00000320129	subst	62	62	522
5	ENSG00000164621	ENST00000297163	indel	16	31	94
5	ENSG00000215231	ENST00000399853	indel	86	86	164
5	ENSG00000205359	ENST00000379807	indel	562	575	719
5	ENSG00000113734	ENST00000231668	indel	75	77	271
5	ENSG00000146083	ENST00000274811	indel	6	328	431
5	ENSG00000204961	ENST00000378122	indel	812	813	843
5	ENSG00000145782	ENST00000274459	indel	28	102	188
5	ENSG00000215196	ENST00000399760	indel	55	123	195
5	ENSG00000169194	ENST00000304506	indel	124	128	146
5	ENSG00000218227	ENST00000407744	indel	120	143	195
5	ENSG00000131507	ENST00000313129	indel	136	138	153
5	ENSG00000118322	ENST00000327245	indel	1233	1334	1462
5	ENSG00000146090	ENST00000274820	subst	216	216	239
5	ENSG00000120729	ENST00000239926	subst	21	21	499
5	ENSG00000181368	ENST00000324552	indel	53	64	80
5	ENSG00000204969	ENST00000378132	indel	798	807	826
6	ENSG00000131016	ENST00000253332	indel	96	114	1780
6	ENSG00000096063	ENST00000346162	indel	134	200	830
6	ENSG00000079841	ENST00000264839	subst	29	29	1693
6	ENSG00000009413	ENST00000358835	indel	2567	2574	3052
6	ENSG00000057657	ENST00000369091	subst	194	194	199
6	ENSG00000204435	ENST00000375864	indel	195	195	201
6	ENSG00000188056	ENST00000341495	indel	3	24	200
6	ENSG00000146216	ENST00000259750	subst	450	450	1322
6	ENSG00000135298	ENST00000238918	indel	1149	1158	1523
6	ENSG00000155115	ENST00000329970	subst	207	207	214
6	ENSG00000157343	ENST00000288065	indel	61	114	367
6	ENSG00000204344	ENST00000395649	subst	89	89	154
6	ENSG00000151914	ENST00000244364	indel	379	388	5171
6	ENSG00000050393	ENST00000359495	subst	204	204	258
6	ENSG00000112149	ENST00000379153	subst	138	138	204
6	ENSG00000153162	ENST00000283147	indel	104	244	512
6	ENSG00000118520	ENST00000356962	indel	48	48	330
6	ENSG00000137273	ENST00000259806	indel	38	444	447
6	ENSG00000164418	ENST00000358361	subst	331	331	354
6	ENSG00000124593	ENST00000335515	indel	1	27	385
6	ENSG00000204622	ENST00000376791	indel	114	125	221
6	ENSG00000079691	ENST00000332168	indel	18	57	321
6	ENSG00000112237	ENST00000369217	indel	140	140	143
6	ENSG00000203863	ENST00000369474	indel	47	75	146
6	ENSG00000206474	ENST00000383554	indel	185	268	289
6	ENSG00000131019	ENST00000253335	indel	8	35	244
6	ENSG00000173612	ENST00000310357	subst	168	168	929
6	ENSG00000205410	ENST00000379947	indel	105	124	222
6	ENSG00000112238	ENST00000359773	indel	364	460	718
6	ENSG00000198670	ENST00000316300	indel	131	132	2041
6	ENSG00000175048	ENST00000359775	subst	11	11	489
6	ENSG00000122335	ENST00000367101	subst	527	527	532
6	ENSG00000112511	ENST00000374512	indel	232	431	457
6	ENSG00000112039	ENST00000229769	indel	82	127	537
6	ENSG00000176933	ENST00000322358	indel	60	64	123
6	ENSG00000146373	ENST00000359704	subst	233	233	276
6	ENSG00000111879	ENST00000338891	indel	3	63	1144
6	ENSG00000120278	ENST00000358517	indel	263	266	1386
6	ENSG00000146385	ENST00000275200	subst	6	6	342
6	ENSG00000204623	ENST00000376797	indel	68	110	144
6	ENSG00000146378	ENST00000275191	indel	242	242	306
6	ENSG00000080007	ENST00000370336	indel	607	620	648
6	ENSG00000186577	ENST00000335352	indel	77	125	154
6	ENSG00000204387	ENST00000375636	indel	44	61	125
6	ENSG00000146122	ENST00000405961	indel	108	114	132
6	ENSG00000203690	ENST00000366827	subst	280	280	299
6	ENSG00000111863	ENST00000379413	indel	224	230	257
6	ENSG00000204687	ENST00000377127	indel	5	19	379
6	ENSG00000112038	ENST00000229768	indel	15	400	447
6	ENSG00000145975	ENST00000274673	subst	473	473	509
6	ENSG00000146109	ENST00000274849	indel	80	83	272
6	ENSG00000093134	ENST00000207771	indel	228	229	501
6	ENSG00000079782	ENST00000327901	subst	85	85	222
6	ENSG00000203711	ENST00000367072	indel	98	105	126
6	ENSG00000135314	ENST00000370380	indel	6	13	69
6	ENSG00000168830	ENST00000305344	indel	220	228	366
7	ENSG00000214605	ENST00000343721	subst	13	13	244
7	ENSG00000146909	ENST00000275820	subst	7	7	861
7	ENSG00000181220	ENST00000340622	subst	37	37	644
7	ENSG00000105875	ENST00000326099	subst	166	166	737
7	ENSG00000204876	ENST00000377722	subst	13	13	296
7	ENSG00000196453	ENST00000314683	indel	418	524	531
7	ENSG00000165120	ENST00000297819	indel	5	27	245
7	ENSG00000086289	ENST00000199448	indel	57	98	345
7	ENSG00000171115	ENST00000307271	subst	83	83	666
7	ENSG00000020219	ENST00000021776	subst	188	188	557
7	ENSG00000127990	ENST00000379889	subst	430	430	463
7	ENSG00000177679	ENST00000326382	indel	176	205	598
7	ENSG00000106113	ENST00000341843	indel	2	135	397
7	ENSG00000204982	ENST00000311757	indel	210	256	261
7	ENSG00000013455	ENST00000262942	subst	228	228	371
7	ENSG00000164776	ENST00000297373	subst	20	20	388
7	ENSG00000214328	ENST00000360902	indel	72	75	150
7	ENSG00000214117	ENST00000397584	subst	42	42	105
7	ENSG00000179468	ENST00000350513	indel	84	113	311
7	ENSG00000122512	ENST00000382322	subst	8	8	757
7	ENSG00000214869	ENST00000340195	indel	22	23	225
7	ENSG00000106003	ENST00000402506	indel	45	194	307
7	ENSG00000091129	ENST00000379027	indel	3	16	87
7	ENSG00000197851	ENST00000356686	subst	55	55	129
7	ENSG00000182095	ENST00000399434	indel	91	103	131
7	ENSG00000205337	ENST00000379712	subst	17	17	130
7	ENSG00000106302	ENST00000223026	subst	476	476	482
7	ENSG00000164855	ENST00000297477	indel	313	357	468
7	ENSG00000133624	ENST00000378044	subst	37	37	155
7	ENSG00000013374	ENST00000355851	subst	347	347	614
7	ENSG00000146722	ENST00000275590	subst	43	43	132
7	ENSG00000186704	ENST00000162863	subst	238	238	269
7	ENSG00000075790	ENST00000379117	indel	241	255	350
7	ENSG00000073067	ENST00000308919	indel	215	239	562
7	ENSG00000214544	ENST00000398546	indel	278	300	871
7	ENSG00000146666	ENST00000275513	indel	22	37	52
7	ENSG00000105894	ENST00000348225	indel	21	41	168
7	ENSG00000003147	ENST00000407906	indel	325	344	357
7	ENSG00000178193	ENST00000297801	indel	44	82	295
7	ENSG00000197258	ENST00000359049	indel	32	40	67
7	ENSG00000021461	ENST00000342499	indel	93	104	364
7	ENSG00000183016	ENST00000340262	indel	457	502	818
7	ENSG00000132434	ENST00000254770	indel	45	57	451
7	ENSG00000179406	ENST00000324866	indel	17	74	599
7	ENSG00000146676	ENST00000395699	indel	12	99	313
7	ENSG00000157954	ENST00000288828	indel	224	239	455
7	ENSG00000173862	ENST00000311067	subst	204	204	212
7	ENSG00000122543	ENST00000242104	indel	31	60	110
7	ENSG00000006715	ENST00000265745	indel	222	227	780
7	ENSG00000164850	ENST00000342452	indel	119	186	202
7	ENSG00000166924	ENST00000300179	indel	140	201	841
7	ENSG00000179420	ENST00000378175	indel	6	17	306
7	ENSG00000214247	ENST00000397923	indel	31	54	92
7	ENSG00000196511	ENST00000378099	subst	23	23	190
7	ENSG00000106410	ENST00000223140	indel	92	128	459
7	ENSG00000170615	ENST00000306312	indel	585	598	744
7	ENSG00000105982	ENST00000311822	subst	304	304	311
7	ENSG00000127388	ENST00000326295	indel	41	52	283
8	ENSG00000046889	ENST00000396543	indel	932	938	1613
8	ENSG00000181097	ENST00000322276	indel	32	48	129
8	ENSG00000169154	ENST00000307599	indel	413	414	420
8	ENSG00000160957	ENST00000301323	indel	764	840	1207
8	ENSG00000215121	ENST00000399611	indel	2	49	122
8	ENSG00000104341	ENST00000220781	indel	15	81	321
8	ENSG00000188873	ENST00000343867	subst	180	180	218
8	ENSG00000015592	ENST00000350889	subst	56	56	217
8	ENSG00000083307	ENST00000251808	indel	95	106	625
8	ENSG00000197825	ENST00000355177	indel	40	42	126
8	ENSG00000182366	ENST00000330148	subst	64	64	160
8	ENSG00000147804	ENST00000276833	indel	17	52	623
8	ENSG00000164845	ENST00000338711	indel	60	92	310
8	ENSG00000213006	ENST00000391688	indel	39	80	152
8	ENSG00000003989	ENST00000398088	subst	29	29	698
8	ENSG00000147408	ENST00000311540	subst	3	3	276
8	ENSG00000158856	ENST00000381455	subst	428	428	542
8	ENSG00000158863	ENST00000289921	indel	5	20	743
8	ENSG00000132297	ENST00000262283	indel	18	26	690
8	ENSG00000212999	ENST00000391681	indel	13	19	72
8	ENSG00000215371	ENST00000400154	subst	62	62	84
8	ENSG00000197065	ENST00000297592	indel	236	279	300
8	ENSG00000212997	ENST00000391679	indel	43	56	82
8	ENSG00000160959	ENST00000292524	indel	176	201	493
8	ENSG00000134020	ENST00000256404	indel	219	223	227
8	ENSG00000215372	ENST00000400156	subst	274	274	303
8	ENSG00000104549	ENST00000265896	indel	261	278	573
8	ENSG00000164929	ENST00000297574	indel	141	160	180
9	ENSG00000126878	ENST00000247291	subst	16	16	151
9	ENSG00000188091	ENST00000339861	indel	4	57	123
9	ENSG00000148290	ENST00000371974	indel	33	58	301
9	ENSG00000107099	ENST00000382329	subst	36	36	1567
9	ENSG00000177992	ENST00000325643	indel	1093	1097	1445
9	ENSG00000215187	ENST00000399742	subst	240	240	277
9	ENSG00000167106	ENST00000300434	indel	137	174	384
9	ENSG00000167094	ENST00000316259	subst	126	126	410
9	ENSG00000136834	ENST00000259357	indel	93	108	323
9	ENSG00000183784	ENST00000382387	subst	10	10	296
9	ENSG00000179443	ENST00000320491	indel	113	121	320
9	ENSG00000214929	ENST00000344803	indel	421	425	1576
9	ENSG00000122728	ENST00000242310	indel	138	1536	1825
9	ENSG00000197768	ENST00000388931	subst	265	265	391
9	ENSG00000136783	ENST00000374764	subst	1	1	112
9	ENSG00000030304	ENST00000374447	subst	315	315	784
9	ENSG00000214847	ENST00000321517	indel	79	85	136
9	ENSG00000169071	ENST00000375715	indel	690	706	730
9	ENSG00000095370	ENST00000373276	subst	53	53	793
9	ENSG00000188938	ENST00000375409	indel	57	64	72
9	ENSG00000136937	ENST00000375130	indel	115	135	143
9	ENSG00000204055	ENST00000372490	indel	124	160	180
9	ENSG00000136813	ENST00000259335	indel	654	660	2017
9	ENSG00000106829	ENST00000399288	indel	132	134	214
9	ENSG00000204173	ENST00000374305	subst	83	83	121
9	ENSG00000165698	ENST00000350499	indel	24	77	168
9	ENSG00000175787	ENST00000375350	subst	59	59	70
9	ENSG00000197698	ENST00000359720	indel	26	47	79
9	ENSG00000127191	ENST00000247668	indel	392	413	502
9	ENSG00000136839	ENST00000259362	indel	13	23	319
9	ENSG00000136908	ENST00000373110	subst	99	99	131
9	ENSG00000107331	ENST00000398210	subst	221	221	267
9	ENSG00000204562	ENST00000376459	indel	99	165	682
9	ENSG00000165204	ENST00000277309	indel	31	98	316
9	ENSG00000178243	ENST00000320778	indel	86	112	152
9	ENSG00000175893	ENST00000380916	indel	58	63	265
9	ENSG00000160293	ENST00000325440	indel	413	451	868
9	ENSG00000130956	ENST00000375249	subst	385	385	414
9	ENSG00000170777	ENST00000381428	subst	126	126	133
9	ENSG00000148158	ENST00000374232	indel	180	181	438
9	ENSG00000136868	ENST00000374210	indel	166	183	188
9	ENSG00000119139	ENST00000265384	indel	2	56	993
9	ENSG00000136805	ENST00000374581	indel	9	70	344
9	ENSG00000125485	ENST00000372153	subst	697	697	806
9	ENSG00000106772	ENST00000376717	indel	13	14	354
9	ENSG00000171481	ENST00000304820	indel	29	38	324
9	ENSG00000178031	ENST00000380538	indel	5	14	463
9	ENSG00000204343	ENST00000375325	indel	17	29	69
9	ENSG00000119383	ENST00000337738	subst	105	105	359
9	ENSG00000130635	ENST00000371814	indel	157	190	206
9	ENSG00000135018	ENST00000257468	indel	261	261	561
9	ENSG00000176007	ENST00000377689	subst	32	32	278
9	ENSG00000164970	ENST00000379078	subst	141	141	157
9	ENSG00000127080	ENST00000287996	subst	491	491	493
9	ENSG00000203987	ENST00000371390	indel	16	94	165
9	ENSG00000157653	ENST00000288462	indel	302	356	568
9	ENSG00000153707	ENST00000355233	subst	1343	1343	1506
9	ENSG00000106992	ENST00000223836	indel	29	106	210
9	ENSG00000172159	ENST00000328788	indel	1	37	214
9	ENSG00000126883	ENST00000354226	subst	2021	2021	2094
9	ENSG00000186940	ENST00000338392	subst	148	148	152
9	ENSG00000148136	ENST00000277216	subst	164	164	319
9	ENSG00000177239	ENST00000392853	indel	40	81	223
9	ENSG00000160446	ENST00000406904	indel	35	126	322
9	ENSG00000123453	ENST00000298628	indel	355	357	396
10	ENSG00000065618	ENST00000393211	indel	38	41	418
10	ENSG00000148584	ENST00000373995	indel	25	27	595
10	ENSG00000151240	ENST00000381503	subst	190	190	199
10	ENSG00000089876	ENST00000284690	indel	282	297	744
10	ENSG00000150093	ENST00000359614	subst	806	806	820
10	ENSG00000052749	ENST00000315563	subst	1195	1195	1198
10	ENSG00000169126	ENST00000239715	subst	92	92	352
10	ENSG00000204010	ENST00000371809	indel	44	57	475
10	ENSG00000138311	ENST00000339632	subst	368	368	469
10	ENSG00000122870	ENST00000263103	indel	353	362	506
10	ENSG00000151474	ENST00000342409	indel	408	441	450
10	ENSG00000165660	ENST00000298492	indel	54	56	424
10	ENSG00000156650	ENST00000287239	indel	1089	1874	2070
10	ENSG00000123243	ENST00000256861	indel	21	22	957
10	ENSG00000108219	ENST00000372160	indel	88	90	150
10	ENSG00000148908	ENST00000369101	indel	116	127	174
10	ENSG00000107959	ENST00000224949	indel	90	96	1062
10	ENSG00000203774	ENST00000368578	indel	112	145	236
10	ENSG00000062650	ENST00000263070	subst	361	361	403
10	ENSG00000119906	ENST00000370271	indel	699	705	757
10	ENSG00000165996	ENST00000326961	indel	23	82	157
10	ENSG00000107518	ENST00000303745	indel	227	261	289
10	ENSG00000107798	ENST00000354621	indel	4	25	407
10	ENSG00000120049	ENST00000286993	subst	4	4	178
10	ENSG00000148541	ENST00000277705	subst	6	6	608
10	ENSG00000138190	ENST00000371547	subst	378	378	405
10	ENSG00000165816	ENST00000298715	indel	519	544	726
10	ENSG00000107551	ENST00000334940	indel	22	26	330
10	ENSG00000122861	ENST00000372761	indel	322	351	395
10	ENSG00000152465	ENST00000378150	indel	5	98	486
10	ENSG00000165862	ENST00000298771	indel	19	29	469
10	ENSG00000119943	ENST00000370575	indel	231	239	581
10	ENSG00000026025	ENST00000224237	indel	304	371	466
10	ENSG00000204147	ENST00000374006	subst	90	90	166
10	ENSG00000152457	ENST00000378289	subst	420	420	435
10	ENSG00000187553	ENST00000285949	indel	417	472	523
10	ENSG00000203831	ENST00000369204	subst	120	120	143
10	ENSG00000198879	ENST00000379711	indel	4	24	160
10	ENSG00000215186	ENST00000340929	subst	29	29	137
10	ENSG00000148600	ENST00000332904	indel	688	689	746
10	ENSG00000155256	ENST00000337540	indel	344	356	408
10	ENSG00000172671	ENST00000374368	subst	207	207	212
10	ENSG00000154485	ENST00000368808	indel	211	256	570
10	ENSG00000185532	ENST00000373976	subst	121	121	126
10	ENSG00000165511	ENST00000298298	indel	14	45	122
10	ENSG00000107951	ENST00000358107	indel	99	111	712
10	ENSG00000055950	ENST00000338931	subst	160	160	197
11	ENSG00000181009	ENST00000317093	subst	5	5	325
11	ENSG00000176904	ENST00000322059	indel	167	234	302
11	ENSG00000180947	ENST00000316698	indel	7	52	317
11	ENSG00000196600	ENST00000306494	subst	533	533	548
11	ENSG00000198657	ENST00000356130	subst	163	163	309
11	ENSG00000213445	ENST00000308755	indel	10	35	1048
11	ENSG00000162344	ENST00000294312	indel	32	176	217
11	ENSG00000160683	ENST00000292174	indel	120	307	373
11	ENSG00000149499	ENST00000394776	subst	854	854	890
11	ENSG00000185187	ENST00000332725	indel	69	75	449
11	ENSG00000177666	ENST00000336615	indel	479	486	503
11	ENSG00000204361	ENST00000375475	indel	308	346	365
11	ENSG00000196763	ENST00000359554	indel	131	134	142
11	ENSG00000173432	ENST00000356524	subst	18	18	123
11	ENSG00000176567	ENST00000320048	subst	146	146	306
11	ENSG00000196778	ENST00000307632	subst	15	15	315
11	ENSG00000171987	ENST00000307616	indel	101	128	219
11	ENSG00000213465	ENST00000246747	indel	24	33	186
11	ENSG00000170790	ENST00000307322	indel	225	241	303
11	ENSG00000170688	ENST00000305754	indel	12	62	194
11	ENSG00000205494	ENST00000380369	subst	89	89	304
11	ENSG00000149091	ENST00000378718	indel	110	158	260
11	ENSG00000183340	ENST00000332349	indel	3	12	525
11	ENSG00000174791	ENST00000311320	subst	159	159	784
11	ENSG00000170953	ENST00000306842	subst	118	118	311
11	ENSG00000160703	ENST00000292199	indel	90	106	976
11	ENSG00000174996	ENST00000394078	indel	317	326	333
11	ENSG00000074266	ENST00000263360	indel	218	241	441
11	ENSG00000172689	ENST00000308287	subst	120	120	268
11	ENSG00000174080	ENST00000310325	indel	135	177	491
11	ENSG00000110651	ENST00000381036	subst	27	27	275
11	ENSG00000185670	ENST00000329958	indel	567	572	575
11	ENSG00000134909	ENST00000310343	indel	271	290	1761
11	ENSG00000170276	ENST00000304298	subst	14	14	183
11	ENSG00000184566	ENST00000330381	indel	13	16	123
11	ENSG00000023191	ENST00000354420	indel	217	240	462
11	ENSG00000109911	ENST00000265650	subst	446	446	536
11	ENSG00000214780	ENST00000398976	indel	47	68	196
11	ENSG00000170209	ENST00000303941	subst	422	422	765
11	ENSG00000176540	ENST00000319813	subst	169	169	335
11	ENSG00000182261	ENST00000328600	indel	88	108	1563
11	ENSG00000213934	ENST00000330597	indel	33	68	147
11	ENSG00000166928	ENST00000300187	subst	407	407	680
11	ENSG00000214934	ENST00000399269	indel	14	17	237
11	ENSG00000175518	ENST00000380184	subst	6	6	476
11	ENSG00000197847	ENST00000359762	indel	213	230	350
11	ENSG00000170967	ENST00000302259	subst	392	392	397
11	ENSG00000110243	ENST00000227665	indel	34	60	367
11	ENSG00000109944	ENST00000227349	indel	388	579	791
11	ENSG00000187747	ENST00000345043	indel	146	167	335
11	ENSG00000170683	ENST00000360759	subst	274	274	315
11	ENSG00000188211	ENST00000338965	subst	292	292	455
11	ENSG00000131620	ENST00000316296	subst	213	213	643
11	ENSG00000137757	ENST00000260315	indel	51	54	420
11	ENSG00000218109	ENST00000404882	indel	32	120	141
11	ENSG00000148985	ENST00000396993	indel	1	6	290
11	ENSG00000110693	ENST00000316399	indel	670	676	828
11	ENSG00000130413	ENST00000315204	indel	245	249	514
11	ENSG00000180878	ENST00000316375	subst	304	304	334
11	ENSG00000167355	ENST00000300773	indel	168	199	311
11	ENSG00000181214	ENST00000318460	indel	244	251	269
11	ENSG00000176893	ENST00000322013	subst	94	94	315
11	ENSG00000110347	ENST00000326227	indel	210	230	471
11	ENSG00000054938	ENST00000263671	indel	433	448	452
11	ENSG00000198674	ENST00000307002	indel	3	5	333
11	ENSG00000137507	ENST00000260061	indel	609	618	663
11	ENSG00000196248	ENST00000360721	subst	321	321	332
11	ENSG00000166926	ENST00000300182	subst	99	99	148
11	ENSG00000134954	ENST00000319397	indel	247	254	441
11	ENSG00000131626	ENST00000253925	indel	651	660	1203
12	ENSG00000204626	ENST00000376812	indel	52	89	159
12	ENSG00000182047	ENST00000328332	indel	4	5	64
12	ENSG00000110987	ENST00000261822	indel	15	35	231
12	ENSG00000075089	ENST00000188312	indel	259	286	396
12	ENSG00000110799	ENST00000321023	subst	26	26	274
12	ENSG00000166578	ENST00000392574	subst	273	273	371
12	ENSG00000165685	ENST00000298530	subst	5	5	164
12	ENSG00000212729	ENST00000391423	indel	63	66	159
12	ENSG00000135100	ENST00000402929	indel	470	498	527
12	ENSG00000120853	ENST00000266746	subst	138	138	145
12	ENSG00000089127	ENST00000202917	indel	112	335	402
12	ENSG00000089159	ENST00000397506	indel	119	146	404
12	ENSG00000214043	ENST00000397346	indel	5	25	172
12	ENSG00000179104	ENST00000321196	subst	704	704	837
12	ENSG00000173064	ENST00000377560	indel	2175	2192	3987
12	ENSG00000205846	ENST00000382073	subst	132	132	210
12	ENSG00000198923	ENST00000361500	indel	8	31	67
12	ENSG00000185847	ENST00000331096	indel	24	68	77
12	ENSG00000070961	ENST00000261173	indel	555	555	1220
12	ENSG00000185684	ENST00000376625	indel	115	165	488
12	ENSG00000214039	ENST00000397340	indel	48	146	167
12	ENSG00000139287	ENST00000266669	subst	216	216	251
12	ENSG00000111276	ENST00000396340	indel	181	188	204
12	ENSG00000215039	ENST00000399492	indel	104	173	247
12	ENSG00000197653	ENST00000280576	indel	1582	1602	3063
12	ENSG00000111339	ENST00000228936	indel	1	47	315
12	ENSG00000219410	ENST00000407384	subst	20	20	139
12	ENSG00000111596	ENST00000229195	subst	213	213	540
12	ENSG00000198707	ENST00000309041	indel	461	463	2481
12	ENSG00000053702	ENST00000337508	indel	24	36	283
12	ENSG00000119242	ENST00000238156	indel	160	169	331
12	ENSG00000204603	ENST00000376678	indel	44	50	106
12	ENSG00000187848	ENST00000351222	indel	48	55	381
12	ENSG00000186136	ENST00000334266	indel	159	160	313
12	ENSG00000134551	ENST00000256972	subst	46	46	167
12	ENSG00000120860	ENST00000240079	indel	147	166	195
12	ENSG00000118976	ENST00000237841	indel	322	344	444
12	ENSG00000205057	ENST00000378487	subst	76	76	102
12	ENSG00000111181	ENST00000228777	indel	391	407	501
12	ENSG00000158023	ENST00000288912	indel	65	871	1156
12	ENSG00000151136	ENST00000280758	indel	200	236	1101
12	ENSG00000172322	ENST00000338896	indel	240	269	276
12	ENSG00000111052	ENST00000261203	indel	27	58	233
12	ENSG00000139445	ENST00000355216	indel	13	22	339
12	ENSG00000180861	ENST00000318426	subst	56	56	139
12	ENSG00000111615	ENST00000229214	indel	288	288	381
13	ENSG00000139737	ENST00000314070	indel	4	9	192
13	ENSG00000136098	ENST00000258597	indel	292	305	508
13	ENSG00000153487	ENST00000375774	subst	106	106	423
13	ENSG00000196593	ENST00000359341	indel	119	149	253
13	ENSG00000187721	ENST00000340284	indel	60	60	164
13	ENSG00000083642	ENST00000315596	indel	1176	1206	1447
13	ENSG00000102796	ENST00000280056	subst	218	218	272
13	ENSG00000118922	ENST00000353194	indel	347	361	402
13	ENSG00000132950	ENST00000382905	indel	58	351	382
13	ENSG00000204398	ENST00000375713	indel	18	49	66
13	ENSG00000134874	ENST00000347108	subst	7	7	868
13	ENSG00000102753	ENST00000261667	indel	458	475	521
13	ENSG00000196199	ENST00000360754	subst	180	180	209
13	ENSG00000139675	ENST00000342657	subst	139	139	320
13	ENSG00000217576	ENST00000403471	subst	5	5	91
13	ENSG00000136114	ENST00000378095	indel	331	429	431
13	ENSG00000152207	ENST00000282018	indel	32	45	346
14	ENSG00000100445	ENST00000336353	indel	81	107	318
14	ENSG00000188831	ENST00000340350	indel	98	148	159
14	ENSG00000185559	ENST00000331224	indel	33	39	311
14	ENSG00000100722	ENST00000251038	indel	629	631	737
14	ENSG00000212929	ENST00000391613	indel	5	66	167
14	ENSG00000126777	ENST00000334975	subst	1077	1077	1301
14	ENSG00000196832	ENST00000357366	indel	22	23	345
14	ENSG00000165792	ENST00000382985	subst	429	429	479
14	ENSG00000176281	ENST00000315915	indel	29	51	324
14	ENSG00000139880	ENST00000267383	indel	491	533	819
14	ENSG00000196183	ENST00000360268	indel	203	223	297
14	ENSG00000100926	ENST00000261789	subst	501	501	607
14	ENSG00000166091	ENST00000339180	indel	125	179	223
14	ENSG00000100490	ENST00000356146	subst	36	36	995
14	ENSG00000150526	ENST00000280082	indel	631	639	655
14	ENSG00000054983	ENST00000261304	indel	84	97	685
14	ENSG00000214515	ENST00000398461	indel	63	69	143
14	ENSG00000100867	ENST00000250383	subst	101	101	280
14	ENSG00000100767	ENST00000394131	indel	79	79	159
14	ENSG00000100577	ENST00000216465	indel	182	212	217
14	ENSG00000100605	ENST00000311458	indel	157	177	314
14	ENSG00000119630	ENST00000405431	indel	151	185	222
14	ENSG00000183673	ENST00000329282	indel	24	35	75
14	ENSG00000185347	ENST00000392523	indel	239	261	496
14	ENSG00000196553	ENST00000389594	indel	14	17	283
14	ENSG00000214657	ENST00000398740	indel	82	89	115
14	ENSG00000087301	ENST00000281741	subst	819	819	826
14	ENSG00000100852	ENST00000345122	indel	978	979	1503
14	ENSG00000155463	ENST00000285848	subst	47	47	496
14	ENSG00000186648	ENST00000342740	indel	11	19	1372
14	ENSG00000126773	ENST00000404681	indel	300	310	937
14	ENSG00000169484	ENST00000305045	subst	240	240	311
14	ENSG00000150527	ENST00000341749	indel	4	17	792
14	ENSG00000100918	ENST00000311457	indel	229	416	547
14	ENSG00000129566	ENST00000262715	indel	1478	1495	2627
14	ENSG00000126803	ENST00000247207	indel	102	105	640
14	ENSG00000205533	ENST00000380590	indel	78	86	167
14	ENSG00000151838	ENST00000281581	indel	809	827	829
14	ENSG00000070182	ENST00000389720	subst	2079	2079	2107
14	ENSG00000186960	ENST00000399387	indel	116	123	167
14	ENSG00000205669	ENST00000381139	indel	68	87	205
14	ENSG00000213920	ENST00000288087	indel	164	164	176
14	ENSG00000119705	ENST00000238688	subst	106	106	110
14	ENSG00000197045	ENST00000354747	indel	141	142	153
15	ENSG00000214697	ENST00000379737	indel	37	66	144
15	ENSG00000103599	ENST00000335894	indel	1020	1023	1028
15	ENSG00000213471	ENST00000339615	indel	75	97	460
15	ENSG00000103642	ENST00000261893	indel	17	53	547
15	ENSG00000175333	ENST00000401798	subst	41	41	185
15	ENSG00000166140	ENST00000299173	indel	38	109	405
15	ENSG00000170236	ENST00000306479	indel	143	143	339
15	ENSG00000215101	ENST00000399579	indel	8	47	62
15	ENSG00000176700	ENST00000318093	indel	285	296	306
15	ENSG00000137808	ENST00000260364	subst	110	110	748
15	ENSG00000214344	ENST00000369688	subst	220	220	274
15	ENSG00000157890	ENST00000288745	indel	712	723	969
15	ENSG00000214397	ENST00000378904	subst	112	112	132
15	ENSG00000185596	ENST00000354296	indel	302	468	550
15	ENSG00000156222	ENST00000286749	subst	648	648	650
15	ENSG00000187806	ENST00000341689	subst	271	271	274
15	ENSG00000175746	ENST00000318578	subst	156	156	184
15	ENSG00000140259	ENST00000267812	indel	50	54	440
15	ENSG00000215252	ENST00000341650	indel	101	124	605
15	ENSG00000175265	ENST00000359187	indel	101	124	605
15	ENSG00000205771	ENST00000381680	indel	13	33	63
15	ENSG00000103647	ENST00000261861	indel	64	116	475
15	ENSG00000185518	ENST00000330276	indel	333	381	683
15	ENSG00000189419	ENST00000340644	subst	36	36	95
15	ENSG00000140350	ENST00000267918	indel	159	182	247
15	ENSG00000075131	ENST00000261881	indel	139	139	301
15	ENSG00000074621	ENST00000261892	indel	400	460	1095
15	ENSG00000140274	ENST00000356795	indel	62	88	122
15	ENSG00000138621	ENST00000342932	indel	159	175	205
15	ENSG00000140403	ENST00000394855	indel	24	30	426
15	ENSG00000206149	ENST00000382946	indel	379	726	887
15	ENSG00000206058	ENST00000382724	indel	39	45	128
16	ENSG00000126603	ENST00000262366	indel	396	465	525
16	ENSG00000187008	ENST00000335106	indel	1231	1250	1732
16	ENSG00000186187	ENST00000320619	indel	182	185	279
16	ENSG00000167965	ENST00000301725	indel	10	15	221
16	ENSG00000102977	ENST00000219251	indel	3	7	542
16	ENSG00000205015	ENST00000378340	indel	58	80	242
16	ENSG00000103067	ENST00000251366	indel	107	112	716
16	ENSG00000212962	ENST00000391645	indel	138	165	172
16	ENSG00000166451	ENST00000299572	subst	187	187	205
16	ENSG00000205047	ENST00000378443	indel	73	293	320
16	ENSG00000167945	ENST00000301698	indel	161	280	397
16	ENSG00000205037	ENST00000378417	subst	222	222	238
16	ENSG00000172366	ENST00000397658	subst	70	70	76
16	ENSG00000167971	ENST00000382453	indel	660	698	704
16	ENSG00000159398	ENST00000290567	indel	544	544	575
16	ENSG00000059145	ENST00000397462	indel	102	433	762
16	ENSG00000140992	ENST00000268673	indel	67	77	428
16	ENSG00000197445	ENST00000358463	indel	33	90	133
16	ENSG00000135720	ENST00000379482	indel	180	202	209
16	ENSG00000080603	ENST00000344771	indel	2758	2798	3051
16	ENSG00000166473	ENST00000299598	indel	408	1813	2472
16	ENSG00000005194	ENST00000356811	indel	236	246	368
16	ENSG00000141002	ENST00000263347	subst	394	394	474
16	ENSG00000131797	ENST00000254109	subst	65	65	148
16	ENSG00000162004	ENST00000397600	indel	140	229	289
16	ENSG00000169715	ENST00000330439	subst	103	103	127
16	ENSG00000181019	ENST00000320623	indel	170	191	275
16	ENSG00000170100	ENST00000306502	subst	700	700	702
16	ENSG00000103540	ENST00000219827	indel	882	903	991
16	ENSG00000213937	ENST00000396927	indel	176	196	218
16	ENSG00000102854	ENST00000382862	indel	540	541	631
16	ENSG00000176723	ENST00000315678	subst	57	57	348
16	ENSG00000206168	ENST00000382990	indel	16	101	113
16	ENSG00000168124	ENST00000304646	indel	248	260	313
16	ENSG00000103145	ENST00000248089	indel	72	83	138
16	ENSG00000172530	ENST00000318224	indel	135	141	250
16	ENSG00000205084	ENST00000398114	indel	126	127	340
16	ENSG00000161981	ENST00000383018	indel	67	122	267
16	ENSG00000182376	ENST00000333666	indel	31	119	183
16	ENSG00000140941	ENST00000268607	indel	13	16	125
16	ENSG00000205036	ENST00000378416	indel	93	102	165
16	ENSG00000180917	ENST00000338099	indel	21	26	770
16	ENSG00000183751	ENST00000332704	subst	304	304	809
17	ENSG00000121073	ENST00000376622	subst	3	3	256
17	ENSG00000129204	ENST00000250067	subst	771	771	1090
17	ENSG00000187013	ENST00000335108	indel	176	205	245
17	ENSG00000176155	ENST00000324808	subst	287	287	302
17	ENSG00000141325	ENST00000397727	indel	88	95	757
17	ENSG00000218884	ENST00000405458	indel	8	10	63
17	ENSG00000167419	ENST00000262290	indel	40	55	712
17	ENSG00000153951	ENST00000284081	subst	138	138	308
17	ENSG00000196169	ENST00000335666	indel	9	32	463
17	ENSG00000141497	ENST00000269289	indel	35	99	703
17	ENSG00000167711	ENST00000324015	indel	74	198	491
17	ENSG00000180144	ENST00000324144	indel	86	145	330
17	ENSG00000167850	ENST00000330793	subst	80	80	225
17	ENSG00000129250	ENST00000320785	indel	390	450	1103
17	ENSG00000161544	ENST00000293230	indel	133	161	190
17	ENSG00000212734	ENST00000391428	indel	105	118	165
17	ENSG00000173894	ENST00000269399	indel	49	113	211
17	ENSG00000141219	ENST00000268942	indel	265	267	573
17	ENSG00000185813	ENST00000331285	indel	280	284	389
17	ENSG00000131885	ENST00000300992	indel	15	112	435
17	ENSG00000204471	ENST00000338790	indel	93	113	346
17	ENSG00000204326	ENST00000325720	indel	75	77	252
17	ENSG00000167105	ENST00000300433	indel	5	42	160
17	ENSG00000132478	ENST00000293218	indel	38	66	810
17	ENSG00000129245	ENST00000250113	indel	669	673	698
17	ENSG00000205710	ENST00000381365	indel	163	180	197
17	ENSG00000196704	ENST00000359783	indel	84	97	302
17	ENSG00000186594	ENST00000334146	indel	12	31	58
17	ENSG00000167703	ENST00000301335	indel	310	346	566
17	ENSG00000171861	ENST00000304478	indel	189	196	420
17	ENSG00000177338	ENST00000321800	indel	67	85	142
17	ENSG00000108510	ENST00000262436	indel	1	24	2172
17	ENSG00000170037	ENST00000380262	subst	850	850	926
17	ENSG00000178404	ENST00000322630	indel	19	33	622
18	ENSG00000152217	ENST00000383046	indel	227	234	244
18	ENSG00000101752	ENST00000261537	indel	67	119	1006
18	ENSG00000118267	ENST00000317475	indel	249	391	423
18	ENSG00000133313	ENST00000324262	indel	250	261	475
18	ENSG00000141639	ENST00000400384	indel	170	189	587
18	ENSG00000175065	ENST00000308128	indel	1016	1022	1040
18	ENSG00000167306	ENST00000285039	indel	1055	1420	1851
18	ENSG00000134757	ENST00000257189	subst	982	982	1000
18	ENSG00000141428	ENST00000269194	subst	130	130	133
19	ENSG00000204866	ENST00000377693	indel	37	41	120
19	ENSG00000179213	ENST00000316401	subst	155	155	198
19	ENSG00000213297	ENST00000355738	subst	302	302	307
19	ENSG00000105523	ENST00000263266	indel	111	204	478
19	ENSG00000183019	ENST00000333598	subst	186	186	188
19	ENSG00000198003	ENST00000356392	indel	497	507	596
19	ENSG00000083814	ENST00000317398	subst	385	385	535
19	ENSG00000161047	ENST00000292633	subst	7	7	106
19	ENSG00000176593	ENST00000313957	indel	207	261	384
19	ENSG00000186629	ENST00000359590	indel	222	263	475
19	ENSG00000188321	ENST00000317221	indel	134	138	537
19	ENSG00000166398	ENST00000299505	indel	205	222	1070
19	ENSG00000170866	ENST00000251390	subst	429	429	440
19	ENSG00000205188	ENST00000379093	indel	4	69	301
19	ENSG00000142046	ENST00000378196	subst	329	329	404
19	ENSG00000099804	ENST00000215574	indel	33	77	235
19	ENSG00000217943	ENST00000404044	indel	34	47	146
19	ENSG00000213985	ENST00000397155	subst	250	250	395
19	ENSG00000204646	ENST00000376892	subst	268	268	333
19	ENSG00000142449	ENST00000341066	subst	39	39	873
19	ENSG00000160888	ENST00000292433	indel	74	87	223
19	ENSG00000104774	ENST00000221363	indel	751	795	1012
19	ENSG00000131864	ENST00000254181	subst	912	912	923
19	ENSG00000197332	ENST00000344893	subst	81	81	188
19	ENSG00000205463	ENST00000380168	subst	108	108	132
19	ENSG00000196223	ENST00000357055	subst	59	59	210
19	ENSG00000174677	ENST00000311170	subst	9	9	302
19	ENSG00000213993	ENST00000397190	indel	58	58	148
19	ENSG00000104936	ENST00000354227	indel	62	69	576
19	ENSG00000172270	ENST00000346916	subst	107	107	206
19	ENSG00000189013	ENST00000291878	indel	253	273	361
19	ENSG00000177599	ENST00000323169	subst	150	150	438
19	ENSG00000105639	ENST00000222246	subst	1092	1092	1132
19	ENSG00000127529	ENST00000380000	indel	30	63	363
19	ENSG00000171049	ENST00000340023	indel	102	114	351
19	ENSG00000197025	ENST00000356456	indel	238	239	242
19	ENSG00000178934	ENST00000314980	indel	42	140	144
19	ENSG00000196684	ENST00000397369	indel	221	226	351
19	ENSG00000079385	ENST00000344391	indel	363	395	468
19	ENSG00000171903	ENST00000326742	subst	418	418	455
19	ENSG00000105750	ENST00000328178	subst	593	593	596
19	ENSG00000161807	ENST00000293614	subst	311	311	334
19	ENSG00000152475	ENST00000282333	indel	30	76	536
19	ENSG00000081665	ENST00000333582	indel	563	568	594
19	ENSG00000105132	ENST00000325134	subst	171	171	382
19	ENSG00000132004	ENST00000380339	indel	17	170	490
19	ENSG00000185761	ENST00000330475	indel	75	131	472
19	ENSG00000087088	ENST00000293288	indel	183	211	219
19	ENSG00000105549	ENST00000342640	indel	353	383	391
19	ENSG00000105499	ENST00000354276	subst	21	21	542
19	ENSG00000168661	ENST00000303586	indel	191	287	542
19	ENSG00000105063	ENST00000327021	indel	6	20	879
19	ENSG00000178201	ENST00000321039	indel	310	327	354
19	ENSG00000124435	ENST00000406917	subst	325	325	338
19	ENSG00000090006	ENST00000243562	indel	166	212	636
19	ENSG00000094661	ENST00000209540	indel	337	346	354
19	ENSG00000170920	ENST00000305444	indel	58	120	313
19	ENSG00000186431	ENST00000345937	subst	184	184	192
19	ENSG00000105298	ENST00000248420	indel	146	159	687
19	ENSG00000161249	ENST00000392206	indel	28	56	119
19	ENSG00000129968	ENST00000250974	indel	136	178	362
19	ENSG00000181392	ENST00000252984	indel	1	21	238
19	ENSG00000119574	ENST00000354590	subst	483	483	512
19	ENSG00000197360	ENST00000357774	subst	45	45	571
19	ENSG00000006638	ENST00000248419	indel	377	380	408
19	ENSG00000198131	ENST00000269829	subst	97	97	710
19	ENSG00000160007	ENST00000317082	indel	1363	1378	1513
19	ENSG00000167562	ENST00000301093	indel	13	112	465
19	ENSG00000196131	ENST00000341702	subst	395	33	376
19	ENSG00000088002	ENST00000201586	indel	314	365	367
19	ENSG00000172006	ENST00000317243	indel	41	44	539
19	ENSG00000125498	ENST00000291633	subst	125	125	247
19	ENSG00000159915	ENST00000391958	indel	205	245	672
19	ENSG00000123870	ENST00000390651	subst	111	111	207
20	ENSG00000168746	ENST00000306731	subst	30	30	79
20	ENSG00000101104	ENST00000372826	subst	147	147	171
20	ENSG00000124151	ENST00000340189	indel	975	1283	1422
20	ENSG00000196421	ENST00000358393	indel	134	203	222
20	ENSG00000198547	ENST00000360785	subst	27	27	195
20	ENSG00000101203	ENST00000354338	indel	1136	1151	1279
20	ENSG00000132793	ENST00000373257	subst	522	522	852
20	ENSG00000124091	ENST00000243913	subst	198	198	309
20	ENSG00000101182	ENST00000370858	indel	150	152	157
20	ENSG00000101435	ENST00000376979	indel	36	73	147
20	ENSG00000078747	ENST00000262650	subst	193	193	902
20	ENSG00000124196	ENST00000373003	subst	15	15	149
20	ENSG00000204684	ENST00000377121	indel	57	61	96
20	ENSG00000175170	ENST00000376404	indel	11	50	77
20	ENSG00000101146	ENST00000371242	subst	226	226	369
20	ENSG00000026036	ENST00000370003	indel	14	216	546
20	ENSG00000197183	ENST00000397984	indel	379	389	399
20	ENSG00000088340	ENST00000262870	indel	265	276	329
20	ENSG00000149633	ENST00000279024	subst	1184	1184	1201
20	ENSG00000101421	ENST00000217402	indel	22	70	224
20	ENSG00000101391	ENST00000357886	subst	300	300	602
20	ENSG00000101247	ENST00000378081	subst	110	110	318
20	ENSG00000101255	ENST00000217233	subst	49	49	446
20	ENSG00000124171	ENST00000371610	indel	116	130	372
20	ENSG00000124097	ENST00000243919	indel	73	74	206
20	ENSG00000101189	ENST00000370487	indel	49	55	204
20	ENSG00000126001	ENST00000342580	indel	416	432	2384
20	ENSG00000101049	ENST00000341458	indel	6	29	428
20	ENSG00000215437	ENST00000400340	subst	175	175	183
20	ENSG00000204663	ENST00000376992	indel	59	76	202
20	ENSG00000197496	ENST00000359271	indel	126	243	541
20	ENSG00000064205	ENST00000396767	subst	15	15	190
20	ENSG00000176659	ENST00000313426	indel	15	21	126
20	ENSG00000198171	ENST00000380201	indel	259	261	299
20	ENSG00000182931	ENST00000330523	subst	37	37	74
20	ENSG00000203899	ENST00000370255	indel	22	50	134
20	ENSG00000124201	ENST00000396106	indel	51	54	60
20	ENSG00000101412	ENST00000343380	indel	5	87	437
20	ENSG00000132819	ENST00000342690	indel	2	79	239
20	ENSG00000101191	ENST00000266070	indel	764	777	2237
20	ENSG00000125787	ENST00000245983	indel	7	30	122
20	ENSG00000124157	ENST00000372769	subst	407	407	583
20	ENSG00000101343	ENST00000377327	subst	55	55	849
20	ENSG00000175121	ENST00000307971	subst	189	189	225
20	ENSG00000125823	ENST00000246020	indel	111	111	145
20	ENSG00000125900	ENST00000381621	indel	17	21	199
20	ENSG00000203951	ENST00000370795	indel	28	29	211
20	ENSG00000125885	ENST00000378886	subst	442	442	881
21	ENSG00000215557	ENST00000400570	indel	18	19	170
21	ENSG00000187026	ENST00000333892	indel	48	93	189
21	ENSG00000183486	ENST00000398632	subst	5	5	190
21	ENSG00000215465	ENST00000400399	indel	71	79	162
21	ENSG00000160179	ENST00000340588	indel	216	247	825
21	ENSG00000197381	ENST00000327861	subst	36	36	53
21	ENSG00000154723	ENST00000400099	indel	109	112	121
21	ENSG00000182912	ENST00000330490	indel	22	25	65
21	ENSG00000184809	ENST00000380611	indel	7	35	133
21	ENSG00000186966	ENST00000334058	indel	59	63	85
21	ENSG00000160191	ENST00000335440	subst	63	63	492
21	ENSG00000206106	ENST00000382830	subst	31	31	95
21	ENSG00000185808	ENST00000329667	indel	9	19	159
21	ENSG00000188660	ENST00000342757	indel	58	87	161
21	ENSG00000160202	ENST00000398133	indel	32	57	154
21	ENSG00000205445	ENST00000391621	indel	52	61	292
21	ENSG00000205673	ENST00000381181	indel	7	19	124
21	ENSG00000215447	ENST00000400362	indel	20	20	112
21	ENSG00000184900	ENST00000397893	subst	92	92	148
21	ENSG00000183145	ENST00000329553	subst	161	161	191
21	ENSG00000184385	ENST00000329015	subst	32	32	163
21	ENSG00000160310	ENST00000291705	indel	218	244	358
21	ENSG00000159200	ENST00000381135	indel	44	45	242
21	ENSG00000141959	ENST00000312352	subst	21	21	913
21	ENSG00000205929	ENST00000290186	indel	181	219	248
21	ENSG00000154734	ENST00000382884	subst	3	3	227
21	ENSG00000215494	ENST00000400449	indel	112	118	172
21	ENSG00000186970	ENST00000334067	subst	71	71	138
21	ENSG00000219130	ENST00000407713	subst	35	35	132
21	ENSG00000142156	ENST00000361866	indel	810	921	1027
21	ENSG00000183067	ENST00000380588	subst	125	125	407
21	ENSG00000160223	ENST00000400376	subst	373	373	482
21	ENSG00000215458	ENST00000400385	indel	186	239	303
21	ENSG00000170262	ENST00000339944	subst	85	85	103
21	ENSG00000177398	ENST00000400421	subst	690	690	1385
22	ENSG00000218478	ENST00000403504	indel	72	87	158
22	ENSG00000128340	ENST00000401529	subst	55	55	87
22	ENSG00000219016	ENST00000407505	indel	31	71	130
22	ENSG00000128203	ENST00000215906	indel	308	322	370
22	ENSG00000183246	ENST00000331505	subst	424	424	1546
22	ENSG00000196588	ENST00000355630	indel	840	844	932
22	ENSG00000218357	ENST00000405369	subst	23	23	86
22	ENSG00000172967	ENST00000331428	indel	14	432	455
22	ENSG00000206028	ENST00000382641	indel	91	107	166
22	ENSG00000205702	ENST00000354609	indel	45	90	445
22	ENSG00000198911	ENST00000361204	indel	15	22	1142
22	ENSG00000184208	ENST00000356843	subst	235	235	300
22	ENSG00000178248	ENST00000320372	indel	29	31	243
22	ENSG00000198792	ENST00000361684	indel	137	149	408
22	ENSG00000182541	ENST00000340552	indel	570	584	686
22	ENSG00000188677	ENST00000338758	indel	289	306	364
22	ENSG00000100099	ENST00000312736	indel	482	494	529
22	ENSG00000100124	ENST00000215941	indel	49	166	300
22	ENSG00000184076	ENST00000332801	subst	84	84	132
22	ENSG00000182502	ENST00000333131	indel	12	63	296
22	ENSG00000100242	ENST00000216064	subst	41	41	738
22	ENSG00000217865	ENST00000407491	indel	54	63	77
22	ENSG00000178803	ENST00000326341	indel	25	87	160
22	ENSG00000100372	ENST00000263255	indel	19	20	307
22	ENSG00000100014	ENST00000314328	indel	193	196	1117
22	ENSG00000197549	ENST00000337471	indel	97	119	281
X	ENSG00000102069	ENST00000370494	indel	115	127	162
X	ENSG00000204271	ENST00000374919	indel	126	126	258
X	ENSG00000165349	ENST00000298085	indel	450	455	619
X	ENSG00000186871	ENST00000334463	indel	776	791	1250
X	ENSG00000101974	ENST00000327569	indel	303	311	1133
X	ENSG00000012174	ENST00000365779	subst	13	13	333
X	ENSG00000196970	ENST00000360035	indel	46	76	334
X	ENSG00000102302	ENST00000375135	indel	81	112	962
X	ENSG00000204645	ENST00000375517	indel	11	13	154
X	ENSG00000076770	ENST00000370839	indel	191	204	334
X	ENSG00000101966	ENST00000355640	indel	430	430	495
X	ENSG00000215269	ENST00000381751	indel	9	74	117
X	ENSG00000184210	ENST00000333026	indel	74	94	338
X	ENSG00000168939	ENST00000302805	indel	148	224	288
X	ENSG00000203930	ENST00000370535	indel	45	52	104
X	ENSG00000179300	ENST00000321110	subst	218	218	476
X	ENSG00000188408	ENST00000379029	subst	252	252	276
X	ENSG00000156504	ENST00000298090	indel	9	32	248
X	ENSG00000131089	ENST00000374872	indel	2	30	495
X	ENSG00000181819	ENST00000313275	subst	139	139	182
X	ENSG00000157625	ENST00000288422	indel	273	323	713
X	ENSG00000067992	ENST00000379162	indel	103	106	407
X	ENSG00000165591	ENST00000374900	subst	211	211	533
X	ENSG00000125962	ENST00000246174	indel	351	357	533
X	ENSG00000204648	ENST00000376909	subst	124	124	189
X	ENSG00000175556	ENST00000304778	subst	716	716	719
X	ENSG00000147127	ENST00000276066	subst	119	119	213
X	ENSG00000002586	ENST00000381180	subst	29	29	77
X	ENSG00000204279	ENST00000374951	subst	13	13	114
X	ENSG00000085224	ENST00000373341	indel	56	63	126
X	ENSG00000133149	ENST00000255513	indel	197	250	408
X	ENSG00000165584	ENST00000298396	indel	56	59	189
X	ENSG00000214107	ENST00000378981	indel	3	7	348
X	ENSG00000165509	ENST00000329936	indel	121	128	345
X	ENSG00000170935	ENST00000372379	indel	134	136	153
X	ENSG00000169895	ENST00000380155	indel	57	61	352
X	ENSG00000155962	ENST00000360485	indel	8	9	246
X	ENSG00000196632	ENST00000354646	indel	1622	1661	1800
X	ENSG00000147118	ENST00000396962	indel	460	486	654
X	ENSG00000077274	ENST00000324068	indel	52	58	642
Y	ENSG00000131009	ENST00000253325	indel	55	58	69
Y	ENSG00000129862	ENST00000250823	indel	120	124	207
Y	ENSG00000168692	ENST00000303982	subst	12	12	315
Y	ENSG00000197995	ENST00000360402	indel	34	40	117
Y	ENSG00000129864	ENST00000250825	indel	120	124	207
Y	ENSG00000169807	ENST00000303804	subst	69	69	149
Y	ENSG00000206046	ENST00000361046	indel	58	65	111
Y	ENSG00000114374	ENST00000338981	indel	1856	1866	2553
Y	ENSG00000131007	ENST00000253323	indel	55	58	69
Y	ENSG00000188656	ENST00000287721	subst	12	12	291

## Sheet: Table S2
Supplementary table S2. PTC genes that were overrepresented in all significat GO classes.
A total of 46 PTC genes were statistically over represented in the GO classes olfactory receptor activity, sensory perception of smell and G-protein coupled receptor protein signaling pathway
Ensembl Human Gene ID	Chimpanzee chr	HGNC symbol	# of transcripts with PTCs (total # of annotated transcripts)
ENSG00000177275	1	OR2AJ1	1 (1)
ENSG00000196266	1	OR10J3	1 (1)
ENSG00000196539	1	OR2T3	1 (1)
ENSG00000197591	1	OR11L1	1 (1)
ENSG00000198118	1		1 (1)
ENSG00000198452	1	OR5AV1P	1 (1)
ENSG00000198601	1	OR2M2	1 (1)
ENSG00000178586	2b	OR6B3	1 (1)
ENSG00000179170	3	OR7E86P	1 (1)
ENSG00000181828	3	OR5K2	1 (1)
ENSG00000206474	6	OR10C1	1 (2)
ENSG00000179420	7	OR6W1P	1 (1)
ENSG00000179468	7	OR9A2	1 (1)
ENSG00000136834	9	OR1J1	1 (1)
ENSG00000136839	9	OR13C9	1 (1)
ENSG00000148136	9	OR13C4	1 (1)
ENSG00000165204	9	OR1K1	1 (1)
ENSG00000171481	9	OR1L3	1 (1)
ENSG00000179443	9		1 (1)
ENSG00000167355	11	OR51B5	1 (1)
ENSG00000170683	11	OR10A3	1 (1)
ENSG00000170688	11	OR5E1P	1 (1)
ENSG00000170790	11	OR10A2	1 (1)
ENSG00000170953	11	OR8B12	1 (1)
ENSG00000176540	11	OR4C5	1 (1)
ENSG00000176567	11	OR4X1	1 (1)
ENSG00000176893	11	OR51G2	1 (1)
ENSG00000176904	11	OR51H1P	1 (1)
ENSG00000180947	11	OR52E5	1 (1)
ENSG00000181009	11	OR52N5	1 (1)
ENSG00000181214	11		1 (1)
ENSG00000187747	11	OR52B6	1 (1)
ENSG00000196248	11	OR10S1	1 (1)
ENSG00000196778	11	OR52K1	1 (1)
ENSG00000198657	11	OR8B4	1 (1)
ENSG00000198674	11	OR10G6	1 (1)
ENSG00000169484	14	OR4K14	1 (1)
ENSG00000176281	14	OR4K5	1 (1)
ENSG00000196832	14	OR11G2	1 (1)
ENSG00000168124	16	OR1F1	1 (1)
ENSG00000153951	17	OR4D2	1 (1)
ENSG00000180144	17		1 (1)
ENSG00000094661	19	OR1I1	1 (1)
ENSG00000127529	19	OR7C2	1 (2)
ENSG00000161807	19	OR7G1	1 (1)
ENSG00000170920	19	OR7G3	1 (1)
